# Supplementary material for: Tilorone and Cridanimod Protect Mice and Show Antiviral Activity in Rats despite Absence of the Interferon-Inducing Effect in Rats
Source: Pharmaceuticals (Basel). 2022 May 17;15(5):617. doi: 10.3390/ph15050617 (PMC9143969; doi:10.3390/ph15050617)
Supplement: Supplementary file 1 [file pharmaceuticals-15-00617-s001.zip]

Archive with 1 entries (1 files):
- pharmaceuticals-1691661-supplementary.pdf
